# Supplementary material for: High-Throughput Sequencing and Copy Number Variation Detection Using Formalin Fixed Embedded Tissue in Metastatic Gastric Cancer
Source: PLoS One. 2014 Nov 5;9(11):e111693. doi: 10.1371/journal.pone.0111693 (PMC4221102; doi:10.1371/journal.pone.0111693)
Supplement: Table S4 — CNVs detected by nCounter correlated well with copy numbers detected by real-time PCR. (XLSX) [file pone.0111693.s006.xlsx]

## Sheet: Sheet1
Supplementary Table 4. Correlation between CNV detected by nCounter and real-time PCR using four probes (CN1, 2, 3 &4).
Samples	nCounter	CN1	CN2	CN3	CN4	average CN	Interpretation
1	3	1	1	1	2	1.25	non-amplified
2	2	1	1	1	2	1.25	non-amplified
3	2	2	1	1	2	1.5	non-amplified
4	3	1	1	1	2	1.25	non-amplified
5	2	1	1	1	2	1.25	non-amplified
6	12	10	18	27	10	16.25	amplified
7	4	3	5	6	3	4.25	amplified
8	11	10	6	8	8	8	amplified
9	10	8	3	2	9	5.5	amplified
10	14	12	18	24	12	16.5	amplified
MKN45	23	22	26	27	35	27.5	amplified
SNU5	41	27	31	28	43	32.25	amplified
